# Supplementary material for: Exploring the Roles of the Swi2/Snf2 Gene Family in Maize Abiotic Stress Responses
Source: Int J Mol Sci. 2024 Sep 7;25(17):9686. doi: 10.3390/ijms25179686 (PMC11396418; doi:10.3390/ijms25179686)
Supplement: Supplementary file 1 [file ijms-25-09686-s001.zip]

Archive with 1 entries (1 files):
- ijms-3135078-supplementary.xlsx
