# Supplementary material for: Exploring the Roles of the Swi2/Snf2 Gene Family in Maize Abiotic Stress Responses
Source: Int J Mol Sci. 2024 Sep 7;25(17):9686. doi: 10.3390/ijms25179686 (PMC11396418; doi:10.3390/ijms25179686)
Supplement: Supplementary file 1 [file ijms-25-09686-s001.zip › ijms-3135078-supplementary.xlsx]

## Sheet: Table S1
Table S1. 35 standardized transcripts of Snf2 gene in maize
Gene Name	Standard transcripts
ZmCHR1	Zm00001eb017000_T001
ZmCHR2	Zm00001eb046650_T001
ZmCHR3	Zm00001eb055640_T002
ZmCHR4	Zm00001eb073870_T001
ZmCHR5	Zm00001eb076670_T001
ZmCHR6	Zm00001eb108690_T001
ZmCHR7	Zm00001eb117870_T001
ZmCHR8	Zm00001eb127010_T001
ZmCHR9	Zm00001eb131790_T002
ZmCHR10	Zm00001eb171780_T003
ZmCHR11	Zm00001eb173050_T002
ZmCHR12	Zm00001eb176980_T001
ZmCHR13	Zm00001eb181350_T001
ZmCHR14	Zm00001eb186260_T001
ZmCHR15	Zm00001eb187690_T003
ZmCHR16	Zm00001eb220010_T002
ZmCHR17	Zm00001eb229760_T001
ZmCHR18	Zm00001eb251100_T003
ZmCHR19	Zm00001eb255780_T002
ZmCHR20	Zm00001eb280740_T001
ZmCHR21	Zm00001eb297280_T001
ZmCHR22	Zm00001eb322510_T001
ZmCHR23	Zm00001eb326710_T001
ZmCHR24	Zm00001eb328680_T001
ZmCHR25	Zm00001eb329060_T003
ZmCHR26	Zm00001eb330720_T003
ZmCHR27	Zm00001eb331510_T001
ZmCHR28	Zm00001eb341650_T002
ZmCHR29	Zm00001eb369880_T003
ZmCHR30	Zm00001eb379660_T002
ZmCHR31	Zm00001eb394610_T002
ZmCHR32	Zm00001eb404510_T002
ZmCHR33	Zm00001eb416780_T001
ZmCHR34	Zm00001eb417900_T002
ZmCHR35	Zm00001eb431470_T001

## Sheet: Table S2
Table S2. Snf2 family genes in Maize
Gene ID	Class	Class
ZmCHR17	Snf2	Snf2-like
ZmCHR20
ZmCHR6
ZmCHR34
ZmCHR3	Lsh
ZmCHR7
ZmCHR9	Iswi
ZmCHR28
ZmCHR32	ALC1
ZmCHR30	Mi-2
ZmCHR15	Swr1	Swr1-like
ZmCHR18
ZmCHR1	Ino80
ZmCHR31
ZmCHR4	Etl1
ZmCHR27	DRD1	Rad54-like
ZmCHR14
ZmCHR11
ZmCHR33
ZmCHR2	ATRX
ZmCHR19	Rad54
ZmCHR16	ERCC6	SSO1653-like
ZmCHR5
ZmCHR8
ZmCHR21	Mot1
ZmCHR24	SMARCAL1	SMARCAL1-like
ZmCHR23
ZmCHR29	Ris1	Rad5/16-like
ZmCHR35
ZmCHR10
ZmCHR22	Rad5/16
ZmCHR25
ZmCHR12
ZmCHR13
ZmCHR26	SHPRH

## Sheet: Table S3
Table S3. Motif sequences of 35 Snf2 genes in maize
Motif1	STRAGGLGJNLTAADTVILYDSDWNPQVDLQAIDRAHRIGQTKEVTVYRL
Motif2	RRLLLTGTPJQNNLEELWSLLNFLLPEIF
Motif3	GGILADEMGLGKTVQTIALJA
Motif4	GHRVLVFSQMTKMLDILEDYL
Motif5	PHLVVCPKSVLSNWENELSRW
Motif6	WKYVILDEAHRIKNSKSKLAK
Motif7	GYKYLRJDGSTSLEEREKLVDDFNNDPSV
Motif8	YASJLNJJMQLRKVCBHPYLF
Motif9	HAILRPFLLRRTKEDVEKELP
Motif10	LRPYQLEGLQWLVSLYENGL
Motif11	ITKGTIEEKILKRAEKKLALDALVIGEG
Motif12	KTEEIVYCKLSAEQKKLYEAL
Motif13	KFBVLITTYDIVINDKKFLKR
Motif14	LLEDCGKLQLLDRLLPKLK
Motif15	CPICNDPPEDAVVTSCGHVFCYQCI
Motif16	SHZEFEEWFSKPIEGDV
Motif17	QKAELEEREKKKLKKRLDFLLGQTELYSHFLKNNQGNEPPP
Motif18	IQYGQNKGKFYNEECDRFMLCMVHKLGYGNWDELKAAFRMSPLFRFDWFV
Motif19	MEDIDCNHDIRIHEDLGHVCRVCGMIVRRADSIIDYQWKKASRRRPNGYG
Motif20	CPSIRVILYVGSPEERKEJRD

## Sheet: Table S4
Table S4. Segmental duplications of Snf2 genes in maize and KaKs ratios analysis
Seq_1	Seq_2	Ka	Ks	Ka_Ks	EffectiveLen	AverageS-sites	AverageN-sites	cN	cS	pN	pS	Note
ZmCHR1	ZmCHR31	0.039361	0.177561	0.221676	4125	908.667	3216.33	123.333	143.667	0.0383459	0.158107
Seq_1	Seq_2	Ka	Ks	Ka_Ks	EffectiveLen	AverageS-sites	AverageN-sites	cN	cS	pN	pS	Note
ZmCHR35	ZmCHR10	0.310819	1.3225	0.235024	2796	647.333	2148.67	546.75	402.25	0.25446	0.621395
Seq_1	Seq_2	Ka	Ks	Ka_Ks	EffectiveLen	AverageS-sites	AverageN-sites	cN	cS	pN	pS	Note
ZmCHR15	ZmCHR18	0.0354717	0.14736	0.240714	5907	1274.42	4632.58	160.5	170.5	0.0346459	0.133787

## Sheet: Table S5
Table S5. FPKM values of Snf2 genes in different tissues of Maize
gene_name	gene_ID	Coleoptile_6_days_after_sowing_GH	Primary_Root_6_days_after_sowing_GH	V1_4D_PE_Primary_root	V1_4D_PE_Stem_SAM	V3_Stem_and_SAM	V7_Tip_of_transition_leaf	V9_Immature_Leaves	Whole_Root_System_7d	V13_Immature_tassel	V18_Immature_cob	V18_Meiotic_tassel	Embryo_24_DAP	Endosperm_24_DAP	Whole_seed_24_DAP	Anthers_R1	Silks_R1	Pre_pollination_cob_R1	Nonpollinated_internode_24_DAP	Nonpollinated_leaf_24_DAP	Pollinated_internode_24_DAP	Pollinated_leaf_24_DAP
Zm00001eb017000	ZmCHR1	6.98235	5.11643	7.37513	10.5377	8.67813	9.81303	7.34819	5.46258	12.9386	15.7461	11.5479	8.86016	5.90252	7.80205	7.39983	10.5539	13.4303	8.69562	10.1583	11.2082	7.12423
Zm00001eb046650	ZmCHR2	4.07239	3.27623	3.51616	4.28526	4.00139	4.20954	3.13519	2.74059	5.28035	9.01652	4.38607	5.7896	1.84763	2.91861	4.33297	5.59884	8.21524	5.7229	5.75715	7.14217	5.15883
Zm00001eb055640	ZmCHR3	16.9272	14.8026	14.5589	24.3398	20.2888	0.150879	2.80832	7.46772	24.2946	31.4292	3.31415	18.6241	3.77279	6.45498	0.593473	3.89549	14.3709	1.32289	0.279665	0.996293	0.164401
Zm00001eb073870	ZmCHR4	4.38113	4.13435	3.65166	4.63229	4.79582	2.36908	3.14421	2.78258	5.15053	5.11561	3.4681	4.51291	1.73213	2.49784	2.34629	4.00819	5.46413	3.13217	1.9006	3.73261	1.36399
Zm00001eb076670	ZmCHR5	6.43445	4.50069	7.1966	7.6473	7.94198	18.0554	3.69325	2.94056	11.725	18.8836	4.54889	8.12042	1.33905	3.32065	6.21966	4.27675	9.92814	3.39215	3.71652	3.29607	6.12686
Zm00001eb108690	ZmCHR6	4.41967	4.12867	11.1347	5.84269	6.63529	4.81185	3.57221	5.09241	14.604	20.63	10.3198	8.6639	6.03462	7.37571	5.17034	10.6506	7.52034	9.20072	6.54513	8.82985	5.43776
Zm00001eb117870	ZmCHR7	10.6051	5.97286	12.2618	18.3083	16.6514	0.0928344	1.36108	3.93888	24.4656	34.0603	1.05589	17.9543	1.07759	3.8989	0.62412	1.73248	12.8624	1.76896	0.137318	1.59334	0.0514139
Zm00001eb127010	ZmCHR8	2.72251	2.03952	2.61637	2.76547	2.69984	8.76088	2.16096	2.35881	2.72083	2.44159	3.75073	2.34707	1.51416	1.91996	3.98039	3.96419	2.97826	3.19597	7.01201	3.82527	8.13048
Zm00001eb131790	ZmCHR9	24.6011	14.2067	17.0426	33.703	26.4969	3.25685	9.48935	10.5292	47.1583	65.685	9.47038	25.6641	6.2941	8.99101	8.11396	9.56612	34.5577	6.43619	6.49721	6.78167	5.26082
Zm00001eb171780	ZmCHR10	7.36662	5.81908	10.7664	7.95145	8.15185	5.32867	4.30483	5.52127	15.8324	21.9103	10.3978	10.9723	2.83459	5.04821	9.27599	8.13379	10.8589	8.68587	8.70514	10.3073	5.57289
Zm00001eb173050	ZmCHR11	5.82784	5.64417	16.7658	8.57393	11.3004	3.0573	7.0027	7.7877	17.4507	24.1396	17.4108	15.6289	6.61487	10.4902	9.22211	7.63085	14.2478	14.279	5.10506	16.7115	4.23384
Zm00001eb176980	ZmCHR12	9.22771	3.89599	3.4196	14.2033	13.0238	0.01837	0.635811	2.62946	15.1228	18.1691	0.397712	5.07638	0.324566	1.1377	0.120429	0.796946	8.32044	0.631506	0.0431098	0.630241	0.0221994
Zm00001eb181350	ZmCHR13	1.39744	0.833726	2.39308	2.8603	2.71646	0.966477	1.26075	1.30862	4.65234	6.40112	1.63828	2.92648	0.581328	1.01587	1.1773	1.10589	3.5084	2.04278	1.78673	1.70515	1.91715
Zm00001eb186260	ZmCHR14	0	0	0	0.0316522	0	0	0	0	0.353086	0.0547673	0.083179	0.0112338	0.264939	0.343945	0.0132699	0.443128	0.417564	0	0.0095097	0	0
Zm00001eb187690	ZmCHR15	3.50007	2.07241	4.17928	3.93389	3.64059	2.19574	1.94928	1.98271	5.41336	7.09562	3.64428	3.42554	3.20291	3.44622	3.14824	2.22803	6.25986	3.68206	2.30054	4.39208	1.70551
Zm00001eb220010	ZmCHR16	2.17092	2.05819	3.96345	2.98922	2.83973	3.89301	3.04601	2.52475	6.2622	7.33734	4.77819	2.47146	1.36177	1.72705	3.32548	1.59089	3.14048	3.59664	3.06573	3.67582	2.4067
Zm00001eb229760	ZmCHR17	13.6933	8.76072	22.2644	13.4699	11.1498	7.34763	14.3986	8.77299	26.321	30.2554	18.3971	15.702	3.35564	6.83084	10.4537	12.9959	19.2407	13.0066	10.9664	15.0015	8.13186
Zm00001eb251100	ZmCHR18	3.86754	2.81453	4.05528	4.12352	4.27861	2.59135	2.11015	2.46638	5.50746	8.08482	3.99404	3.96688	2.68181	3.03152	2.6837	3.41719	5.88184	3.52192	2.70674	4.18652	2.55864
Zm00001eb255780	ZmCHR19	1.96805	1.69078	0.965238	2.20238	1.75476	0.039832	0.160437	0.757736	2.07526	2.75751	0.2371	1.30962	0.758368	0.794355	0.099613	0.660941	1.40161	0.317088	0.143731	0.429976	0.0143276
Zm00001eb280740	ZmCHR20	11.3768	5.74078	11.0913	10.4033	5.85622	9.16856	6.43458	5.16167	20.3478	24.1105	15.8061	10.0855	8.06981	10.6698	9.75698	11.2526	13.3407	8.59079	10.6379	10.8185	5.45348
Zm00001eb297280	ZmCHR21	11.622	9.97295	11.0641	10.7615	9.25585	12.9323	7.32343	9.1811	12.2881	12.9822	12.801	11.2517	6.84156	8.48319	20.1161	10.2617	11.5817	9.84533	12.618	11.079	10.4589
Zm00001eb322510	ZmCHR22	4.73183	3.45828	5.02823	6.68808	6.99567	0.193889	1.35753	3.36862	10.5034	12.6076	2.18543	6.85982	9.9776	10.2431	1.92373	2.60225	6.88595	4.47647	1.69376	4.99724	1.33149
Zm00001eb326710	ZmCHR23	3.20365	1.60305	3.87905	2.74882	2.60223	0.207295	1.47992	1.00449	4.99458	5.63124	1.85886	3.46937	2.78676	2.79793	1.49023	1.53895	4.28811	1.88004	0.742977	1.95885	0.514355
Zm00001eb328680	ZmCHR24	2.0943	1.97248	3.60811	2.67636	2.99691	1.25381	2.52872	2.25133	4.8751	6.94798	2.94462	3.96626	2.17452	2.29449	1.49087	4.29953	5.14094	2.40551	1.57455	3.28412	1.57153
Zm00001eb329060	ZmCHR25	1.65657	0.963813	3.00491	3.487	3.88632	0.22474	0.687534	0.882665	5.66372	7.04903	0.886477	2.59464	0.588549	0.873363	0.267504	0.566742	2.69953	0.981247	0.170198	0.909906	0.378065
Zm00001eb330720	ZmCHR26	3.09541	2.66907	5.03148	3.53358	3.41054	5.23563	2.45413	2.81726	5.78488	7.61148	4.5933	3.84708	2.01914	2.26064	2.70016	2.53848	4.89475	2.93978	2.77854	3.59164	2.24618
Zm00001eb331510	ZmCHR27	0.0896614	0.0218042	1.75448	0.468617	0.703264	0.0020029	0.00573953	0.0384734	0.192935	0.472385	0.15146	0.963764	0.0221477	0.177412	0.0295287	0.0603615	0.291278	0	0.019334	0	0
Zm00001eb341650	ZmCHR28	0.25362	0.395839	0.286863	0.217676	0.280564	0.119342	0.295304	0.158579	0.259268	0.388286	0.146253	0.252252	0.129077	0.175978	0.12857	0.14576	0.21824	0.30575	0.285111	0.318648	0.192275
Zm00001eb369880	ZmCHR29	5.15522	5.98505	7.98206	7.51836	7.0936	9.84253	5.12399	7.69861	11.221	12.5493	11.151	5.85773	4.55295	6.30317	12.8351	10.3979	11.1604	17.7552	19.4945	19.3896	11.2793
Zm00001eb379660	ZmCHR30	0.194145	0.221281	0.4405	0.265561	0.288554	0.264013	0.335739	0.156057	0.640614	0.726723	0.387489	0.481943	0.454079	0.533524	0.317775	0.398785	0.67805	0.269458	0.20172	0.468894	0.126778
Zm00001eb394610	ZmCHR31	8.45197	7.25985	7.47868	8.32597	7.17566	7.20903	5.45999	5.17344	8.77302	10.6192	9.64519	6.7564	11.1998	11.2884	9.89015	9.2669	10.478	9.87458	11.8959	11.3401	7.65599
Zm00001eb404510	ZmCHR32	0.292513	0.278819	0.826762	0.520029	1.09872	0.0850177	1.15188	0.391324	0.919141	2.24648	0.711229	0.745572	0.0394649	0.0991135	0.050778	0.130703	1.22734	0.0883653	0.221926	0.0935928	0.0478019
Zm00001eb416780	ZmCHR33	0.464698	0.350861	1.77509	0.510371	0.946123	1.24506	0.802604	0.357563	1.0545	3.17197	2.40891	4.84611	0.538664	1.37732	0.801553	2.47155	2.49164	0.956538	1.39825	0.954917	1.17838
Zm00001eb417900	ZmCHR34	7.08805	6.05337	11.8244	8.66149	8.47199	6.83432	6.59602	7.69964	17.909	23.0834	13.8547	10.5215	4.90187	7.05008	13.5396	7.33286	9.78256	7.57224	8.49032	6.56043	5.60175
Zm00001eb431470	ZmCHR35	0.124319	0.841349	0.255398	0.144117	0.212598	0.0127446	0.106072	1.09327	0.28176	0.315073	0.691479	0.154922	0.101724	0.224142	0.502397	0.0502765	0.122097	1.53798	0.255308	1.97663	0.240172

## Sheet: Table S6
Table S6. FPKM values of Snf2 gene in maize seedlings under different stresses in the whole above-ground tissues
gene_name	gene_ID	Control_seedlings	Cold_treated_seedlings	Heat_treated_seedlings	Salt_treated_seedlings	UV_treated_seedlings
Zm00001eb017000	ZmCHR1	9.28524	9.80774	4.56545	9.24335	12.4339
Zm00001eb046650	ZmCHR2	4.32035	6.04974	2.0838	3.67684	4.52375
Zm00001eb055640	ZmCHR3	2.6338	1.07181	0.262407	0.569953	2.77182
Zm00001eb073870	ZmCHR4	2.51819	1.96838	1.66593	3.41653	2.914
Zm00001eb076670	ZmCHR5	8.49138	3.72605	6.62051	6.36092	5.41296
Zm00001eb108690	ZmCHR6	3.80269	4.84131	1.55524	6.21536	3.87531
Zm00001eb117870	ZmCHR7	2.01353	1.0877	0.0892929	0.40656	2.51878
Zm00001eb127010	ZmCHR8	2.98383	4.65647	3.07399	3.91649	2.96381
Zm00001eb131790	ZmCHR9	7.03643	5.14076	1.91674	4.31488	12.0308
Zm00001eb171780	ZmCHR10	5.64164	6.05887	3.89651	5.23431	7.1555
Zm00001eb173050	ZmCHR11	4.53892	3.72	1.86945	5.37573	6.12878
Zm00001eb176980	ZmCHR12	1.50279	1.28571	0.0480706	0.0432293	2.15787
Zm00001eb181350	ZmCHR13	2.14578	2.37525	1.42645	1.84893	3.18878
Zm00001eb186260	ZmCHR14	0.0297333	0.00517323	0.0142557	0	0
Zm00001eb187690	ZmCHR15	3.08904	1.47154	1.51806	2.58745	4.82161
Zm00001eb220010	ZmCHR16	3.17341	2.05712	1.86335	3.84339	3.38566
Zm00001eb229760	ZmCHR17	10.7297	13.1371	6.24831	13.613	19.8334
Zm00001eb251100	ZmCHR18	3.109	3.4513	1.1306	3.15284	4.05825
Zm00001eb255780	ZmCHR19	0.318813	0.0821115	0.328289	0.0277763	0.340048
Zm00001eb280740	ZmCHR20	10.209	11.1076	6.44552	15.5159	16.4857
Zm00001eb297280	ZmCHR21	13.2778	15.0934	7.90744	15.1567	17.1579
Zm00001eb322510	ZmCHR22	1.65927	0.984827	0.471551	0.58276	2.6612
Zm00001eb326710	ZmCHR23	1.06837	0.888979	0.470999	0.72073	1.45347
Zm00001eb328680	ZmCHR24	2.40617	3.40316	1.1532	2.19638	3.20155
Zm00001eb329060	ZmCHR25	0.434762	0.238707	0.0568008	0.404239	1.12825
Zm00001eb330720	ZmCHR26	3.88324	3.69589	1.78042	3.62812	4.64379
Zm00001eb331510	ZmCHR27	0.123666	0.0213492	0.0277456	0.254657	0.225477
Zm00001eb341650	ZmCHR28	0.124869	0.171247	0.141503	0.176881	0.157284
Zm00001eb369880	ZmCHR29	7.32684	9.05006	3.40928	9.36887	9.20128
Zm00001eb379660	ZmCHR30	0.351814	0.275548	0.161206	0.2534	0.785899
Zm00001eb394610	ZmCHR31	6.76622	6.74751	4.5054	8.60314	7.82675
Zm00001eb404510	ZmCHR32	0.195222	0.22282	0.20619	0.0591391	0.812214
Zm00001eb416780	ZmCHR33	0.779804	0.316404	0.396897	2.13906	0.826335
Zm00001eb417900	ZmCHR34	5.37708	6.21638	3.79053	6.76033	6.62468
Zm00001eb431470	ZmCHR35	0.0584628	0.0448775	0.0371909	0.0748479	0.121596

## Sheet: Table S7
Table S7. FPKM values of Snf2 gene in maize leaves under double stress of drought and salinity
gene_name	gene_ID	wt_leaf_control_T0	wt_leaf_drought_salt_T0	wt_leaf_drought_T0	wt_leaf_salt_T0	wt_leaf_control_T7	wt_leaf_drought_salt_T7	wt_leaf_drought_T7	wt_leaf_salt_T7
Zm00001eb017000	ZmCHR1	9.74948	10.9185	9.85108	9.99694	10.2903	9.14711	8.91816	10.3715
Zm00001eb046650	ZmCHR2	5.19583	6.8705	6.36988	6.93557	6.33012	5.47672	5.16467	6.89272
Zm00001eb055640	ZmCHR3	5.10822	3.14011	2.27133	4.7017	3.94332	3.38841	2.84209	3.14496
Zm00001eb073870	ZmCHR4	3.34617	4.40015	3.78043	4.27702	3.54831	3.45755	3.22565	3.81317
Zm00001eb076670	ZmCHR5	3.76037	3.25279	2.61353	3.17622	4.4058	4.01443	3.87751	3.15691
Zm00001eb108690	ZmCHR6	5.96791	9.86489	9.05302	8.04455	6.08981	5.82081	5.63089	6.81271
Zm00001eb117870	ZmCHR7	2.50818	1.59424	1.14298	2.38353	1.5801	1.44269	1.43667	1.35967
Zm00001eb127010	ZmCHR8	3.78133	5.22576	4.63473	4.46558	4.13479	3.92935	3.53584	4.28317
Zm00001eb131790	ZmCHR9	9.96851	9.32911	7.65525	9.59393	7.51441	7.56174	6.90149	8.12248
Zm00001eb171780	ZmCHR10	8.50945	10.4102	10.083	8.74023	8.33675	8.30413	7.21268	9.07721
Zm00001eb173050	ZmCHR11	8.26832	11.6134	11.752	10.652	9.39756	8.35423	7.53918	10.7915
Zm00001eb176980	ZmCHR12	1.74438	0.526151	0.361512	1.24008	1.07074	0.983553	1.03092	0.697735
Zm00001eb181350	ZmCHR13	1.53146	1.59281	1.46386	1.60445	1.15248	1.32298	0.998051	1.65993
Zm00001eb186260	ZmCHR14	0	0.0052477	0.00778605	0.0096928	0.0112508	0.0108803	0	0
Zm00001eb187690	ZmCHR15	4.20407	5.52697	4.87889	4.76051	4.66057	4.52482	3.50061	5.67941
Zm00001eb220010	ZmCHR16	3.3702	4.91192	4.35004	3.99878	3.27284	3.61072	3.07576	4.12788
Zm00001eb229760	ZmCHR17	15.1883	19.2223	17.9732	17.5816	14.8698	15.1839	13.6524	17.2786
Zm00001eb251100	ZmCHR18	3.8347	4.59197	4.3053	4.37225	4.34002	3.99119	3.70604	4.5061
Zm00001eb255780	ZmCHR19	0.36189	0.152159	0.158295	0.201299	0.281589	0.32978	0.149103	0.196488
Zm00001eb280740	ZmCHR20	15.6984	22.5172	20.6307	21.1542	18.6241	18.9435	17.4705	23.2364
Zm00001eb297280	ZmCHR21	12.8531	15.8088	15.3407	14.0382	14.0449	13.5826	12.7808	15.159
Zm00001eb322510	ZmCHR22	1.49847	1.05928	0.946631	1.5961	1.15085	1.1823	1.28991	0.971008
Zm00001eb326710	ZmCHR23	1.77191	1.65457	1.60494	1.8553	1.58292	1.6039	1.51838	1.50408
Zm00001eb328680	ZmCHR24	3.08315	3.28587	3.04597	2.93212	3.09612	3.05643	3.02888	2.99464
Zm00001eb329060	ZmCHR25	0.467668	0.714537	0.481115	0.61966	0.497316	0.419101	0.477403	0.494587
Zm00001eb330720	ZmCHR26	5.32492	6.86096	6.62324	6.00152	6.01159	5.0511	4.95651	6.38279
Zm00001eb331510	ZmCHR27	0.290446	0.488341	0.385252	0.298096	0.147939	0.101411	0.076448	0.246333
Zm00001eb341650	ZmCHR28	0.733892	0.91937	0.744259	0.779233	0.727822	0.693917	0.655729	0.773085
Zm00001eb369880	ZmCHR29	8.97322	12.2295	12.0829	11.0198	11.2754	9.38416	9.97109	11.7361
Zm00001eb379660	ZmCHR30	0.738676	0.943392	0.816647	0.878507	0.812883	0.787089	0.736783	0.963404
Zm00001eb394610	ZmCHR31	7.81092	9.82043	9.24443	9.19182	8.98162	8.06596	7.65745	9.24803
Zm00001eb404510	ZmCHR32	0.32174	0.421264	0.646686	0.412126	0.336724	0.287738	0.539775	0.567124
Zm00001eb416780	ZmCHR33	1.39861	2.82217	2.75772	2.0875	1.47243	1.43037	1.37395	1.94233
Zm00001eb417900	ZmCHR34	10.1834	14.7996	13.9548	11.229	9.85508	9.76416	9.2634	12.0022
Zm00001eb431470	ZmCHR35	0.101061	0.0806966	0.12678	0.0676482	0.0902767	0.0804381	0.10372	0.138096

## Sheet: Table S8
Table S7. FPKM values of Snf2 gene in maize primordial roots under different degrees of drought
gene_ID	gene_name	Control_at_24h	Mild_water_deficit_24h_at_neg02MPa	Severe_water_deficit_24h_at_neg08MPa
Zm00001eb017000	ZmCHR1	2.61477	5.20324	3.97972
Zm00001eb046650	ZmCHR2	0.46477	1.19291	1.1286
Zm00001eb055640	ZmCHR3	7.4597	7.29379	5.35617
Zm00001eb073870	ZmCHR4	3.2937	3.68689	3.57816
Zm00001eb076670	ZmCHR5	2.30951	2.40152	2.01167
Zm00001eb108690	ZmCHR6	1.87936	4.15717	3.87984
Zm00001eb117870	ZmCHR7	5.19289	4.25849	3.51732
Zm00001eb127010	ZmCHR8	1.87895	2.4288	2.43254
Zm00001eb131790	ZmCHR9	3.42421	6.38223	4.39415
Zm00001eb171780	ZmCHR10	4.22431	5.8883	5.34444
Zm00001eb173050	ZmCHR11	5.09232	8.08943	7.60187
Zm00001eb176980	ZmCHR12	3.24518	2.37638	1.73857
Zm00001eb181350	ZmCHR13	0.872564	1.13641	0.943504
Zm00001eb186260	ZmCHR14	0	0	0
Zm00001eb187690	ZmCHR15	0.861632	1.87938	1.58071
Zm00001eb220010	ZmCHR16	1.84692	2.95436	3.15604
Zm00001eb229760	ZmCHR17	5.9613	9.98248	9.95176
Zm00001eb251100	ZmCHR18	1.31331	2.47625	2.23074
Zm00001eb255780	ZmCHR19	0.478735	0.598173	0.39333
Zm00001eb280740	ZmCHR20	2.3529	6.52475	6.77438
Zm00001eb297280	ZmCHR21	6.11741	8.65317	8.37488
Zm00001eb322510	ZmCHR22	2.2005	2.47261	2.3842
Zm00001eb326710	ZmCHR23	0.475289	0.802969	0.699168
Zm00001eb328680	ZmCHR24	1.85136	1.94966	2.24394
Zm00001eb329060	ZmCHR25	0.96487	0.941527	1.0181
Zm00001eb330720	ZmCHR26	0.964182	2.01064	1.88166
Zm00001eb331510	ZmCHR27	0.0352292	0.112176	0.155358
Zm00001eb341650	ZmCHR28	0.0546841	0.0978547	0.111824
Zm00001eb369880	ZmCHR29	4.28377	5.74104	5.63926
Zm00001eb379660	ZmCHR30	0.0742628	0.15001	0.153294
Zm00001eb394610	ZmCHR31	2.24862	4.81367	4.20875
Zm00001eb404510	ZmCHR32	0.126432	0.213118	0.115122
Zm00001eb416780	ZmCHR33	0.437584	0.684425	0.925412
Zm00001eb417900	ZmCHR34	3.80099	6.73428	6.00426
Zm00001eb431470	ZmCHR35	0.345723	0.242919	0.203014

## Sheet: Table S9
Table S9. The primer sequences of Snf2 genes used for qRT-PCR
Name	ID	Forward primer ( 5'-3')	Reverse primer ( 5'-3')	NCBI_ID
ZmCHR1	Zm00001eb017000	TGCAGGCGAAGGATCGACAA	GGCTCTCCATTCTTGTCCGTA	LOC103634945
ZmCHR12	Zm00001eb176980	CTCTCCGAGGCCAGCATCATT	TTCATCTTGGCGGTGGCCTT	LOC100383801
ZmCHR23	Zm00001eb326710	CTTTCACCAGCTGCAGTCTTT	GTGTGCCGGCTAACCTCAAA	LOC100277497
ZmCHR24	Zm00001eb328680	AAGGCAGCAGTGATGCTGGA	AAGCCGACCAGTGTCTTCTG	LOC100501760
ZmCHR25	Zm00001eb329060	GCAATGTGGGTGCGAAGAAG	GCTGCCTGCTTTCAAGTGTT	LOC103633493
ZmCHR31	Zm00001eb394610	GCCAACGGGCTCTCTTACTC	GCACGGTATTGCTCCTCAGT	LOC103640309
ZmCHR33	Zm00001eb416780	ATGTATGCCGTGTGTGTGGT	TTCATTGCCTGAGCGTGTCT	LOC103641317
ZmCHR35	Zm00001eb431470	AAGTTCAGATGGCGAGCAAGA	GATTGTGGCAGCTTACTGTTCA	LOC103642087
